# Supplementary material for: Resistance to Sharka in Apricot: Comparison of Phase-Reconstructed Resistant and Susceptible Haplotypes of ‘Lito’ Chromosome 1 and Analysis of Candidate Genes
Source: Front Plant Sci. 2019 Dec 4;10:1576. doi: 10.3389/fpls.2019.01576 (PMC6905379; doi:10.3389/fpls.2019.01576)
Supplement: Supplementary file 1 [file DataSheet_1.zip]

Archive with 11 entries (11 files):
- Figure 1.DOCX
- Figure 2.DOCX
- Figure 3.DOCX
- Figure 4.DOCX
- Figure 5.DOCX
- Figure 6.DOCX
- Table 1.XLSX
- Table 2.XLSX
- Table 3.XLSX
- Table 4.XLSX
- Table 5.XLSX
