# Supplementary material for: Resistance to Sharka in Apricot: Comparison of Phase-Reconstructed Resistant and Susceptible Haplotypes of ‘Lito’ Chromosome 1 and Analysis of Candidate Genes
Source: Front Plant Sci. 2019 Dec 4;10:1576. doi: 10.3389/fpls.2019.01576 (PMC6905379; doi:10.3389/fpls.2019.01576)
Supplement: Supplementary file 1 [file DataSheet_1.zip › Table 1.XLSX]

## Sheet: Legend
Supplementary Table 1	List of primers used for multiplex genotyping using a primer single-base extension chemistry. A tail represented by lowercase characters was added in a few primers to balance the oligonucleotide mass.
Term	Comment
SNP_ID	SNP code

## Sheet: Single-base extention primers
SNP ID	Primer single base extention
s1_5511078	ccCAGTAAGCTTTGGTCACTAAGTT
s1_5540944	ggttAGAGGTTTTTGTCTAAGAGTT
s1_5586095	cAATTTATCAATTTCTATTATTGTCTTG
s1_5616242	AACTATACAAACAGGTTTAAGCATTC
s1_5683686	aaaaTCAAAGTTCAGTTACTGCT
s1_5801422	TGTGTTTCTTACGAAAACATAAT
s1_5820311	TTGATTTATTCTGAACAACTTC
s1_5864975	CTTTCCCCTTGTTTCTTT
s1_5878914	TCAAAGTTCAGTTACTGCT
s1_6127634	TGCAACTGTCCCATCTTTTATCAA
s1_6180800	gtgGTTAGGAGCTCTCCATT
s1_6223532	ggggTAAATCTCAGCCTAATCAGAAAG
s1_6280616	gGAGCCGGAAGCTGCT
s1_6345556	GTGGATTTCATTGACAATTCAT
s1_6422355	ccACACAATGACCCACTAT
s1_6537106	CCCTTCTCGGGAATTTA
s1_6698823	ccCAGGTATGCTCTGTACAC
s1_6761324	aAGAGTTTTTTATTAGACAACACAAG
s1_6828246	GAAAGAGGCCATTTTTTTAG
s1_6965213	TTTATATAGTTTGTTTCCTCCA
s1_7077554	GAATGTAGTGCTGAAAAATTATG
s1_7112235	tGGTCATGACATTTCAATTTTTTT
s1_7217828	ctccGGCTGTATGACCTTCTT
s1_7241764	GAGTTTCGTAACATTGGG
s1_7267206	GGATGAGGAATCATAGATAATAATTTAT
s1_7316247	TAATTGTTCTTTTCACCTTTGAAAT
s1_7442314	AAAACAGTTTCTCGTTCAT
s1_7473604	TCCTTAATCCCAATACAGATA
s1_7505322	gTAGGGGACTTTCTAAGGATG
s1_7526901	TAATGCTAAATGACGCAATAA
s1_7555803	TGTCCAAATGCCAATAATTTATTTTTT
s1_7579835	TATCCTTGGGCCACA
s1_7786880	gacGACAATGGTGTTGTTGAACAT
s1_7805039	tAGCATCAGCTATGCCT
s1_7960013	aTTTTACATCTTTAAATATTGAGGAG
s1_7983920	ctATTTTTATGCAAAACACATGTAG
s1_8042406	TGGAATTCGCATGCT
s1_8105025	CCATTTGTTTCTGTTGCC
s1_8132703	GTTCGACATATGACAAATGG
