# Supplementary material for: Resistance to Sharka in Apricot: Comparison of Phase-Reconstructed Resistant and Susceptible Haplotypes of ‘Lito’ Chromosome 1 and Analysis of Candidate Genes
Source: Front Plant Sci. 2019 Dec 4;10:1576. doi: 10.3389/fpls.2019.01576 (PMC6905379; doi:10.3389/fpls.2019.01576)
Supplement: Supplementary file 1 [file DataSheet_1.zip › Table 2.XLSX]

## Sheet: Legend
Supplementary Table 2	List of primers used for genotyping by SSRs and SCARs markers and for the screening of the BAC library by BAC-ends amplification
Term	Comment
Marker_ID	marker code
Marker type	SNP = Single Nucleotide Polymorphism; SCAR = Sequence Characterized Amplified Region; SSR = Simple Sequence Repeat; SSLP = Simple Sequence Length Polymorphism
Forward primer	Forward primer for amplification in PCR. Bases not in capital are bases modified from the original sequence of peach to perform amplification in apricot
Reverse primer	Reverse primer for amplification in PCR. Bases not in capital are bases modified from the original sequence of peach to perform amplification in apricot
PCR amplification	Y = Yes, N = No, Y* = Yes but differences in the primers between the resistant and susceptible haplotypic sequence
Chromosome 1R	chr1R_short = short arm of the resistant haplotype; chr1R_long = long arm of the resistant haplotype
Apricot position	Position in the apricot assembly of the resistant haplotypic region of the QTL; NA = not assigned
Chromosome 1S	chr1S_short = short arm of the susceptible haplotype; Chr1S_long = long arm of the susceptible haplotype
Apricot position	Position in the apricot assembly of the susceptible haplotypic region of the QTL; NA = not assigned
Peach genome V.1	Position in the peach genome assembly version 1; NA = not assigned
Peach genome V.2	Position in the peach genome assembly version 2; NA = not assigned

## Sheet: List of markers
Marker ID	Marker type	Forward primer	Reverse primer	PCR amplification	Chromosome 1 R	Apricot position	Chromosome 1 S	Apricot position	Peach genome V1.0	Peach genome V2.0
S1_6345556	SNP	TGTGCAGTCAAAATTGGTGG	ACAAGATGCCGACATCACTG	Y	chr1R_short	NA	chr1S_short	76250	6345556	6794875
S1_6422355	SNP	AAATTCAACTACTGCGGCCT	TTTGAGAGAATTTGGGGAAG	Y	chr1R_short	39870	chr1S_short	114929	6422355	6871650
S1_6537106	SNP	CACTTTCGTAGAAGCTCTCC	CATCAAAAAGCCCTAGAACG	Y	chr1R_short	109873	chr1S_short	180008	6537106	6986392
Gol61	SSR	TGGCTCAACCACAAAGTGAC	GGAGCTAGTCTTCTGTCCAAGG	Y	[in the GAP]	NA	[in the GAP]	NA	NA	NA
S1_6698823	SNP	AAGCCACCCTCATGATGTTG	GGTTAGATAATTTCTTGCGG	Y	chr1R_long	11668	chr1S_long	19052	6698823	7148098
S1_6761324	SNP	GTTACCAGCTAACATTCAGAG	TCTACGTACTTTACATAGC	Y	chr1R_long	55737	chr1S_long	57391	6761324	7210599
S1-6798SCAR	SCAR	TCTAGATTAGCTTCCCAACtTTCCT	GAAATTTGGAAAACCACGCAACA	Y	chr1R_long	112810	chr1S_long	115536	6798000	7247398
S1-6835SCAR	SCAR	TCTCTTATACAAAACAAGTGAAAGCA	TGAAGAAGCTGAGCCTCACT	Y	chr1R_long	127964	chr1S_long	131926	6835500	7284871
PGS1.03	SSR	GCTCTCTCCCTGCCATTTTT	CCATCCTCCACTTCTCAACC	Y	chr1R_long	154004	chr1S_long	164096	6871225	7320588
S1_6965213	SNP	GTGATTTCGATTTCTTCATGC	GGATGGATGGAATTCAAAGC	Y	chr1R_long	241849	chr1S_long	251650	6965213	7414527
S1_6994SCAR	SCAR	CACTACGTGTTCAACCTCCA	AGCATtCAAGGAGCAAGAGT	Y	chr1R_long	263903	chr1S_long	272508	6994315	7443678
S1-7045SSR	SSR	gGAGAACACACGCATACATGAT	GATGCTTCACGTCTACTCCAAA	Y	chr1R_long	314040	chr1S_long	322531	7045894	7495204
S1_7077554	SNP	AACACGAGAATGTAGTGCTG	CAACGTGGTTTCGGCAAATG	Y	chr1R_long	353372	chr1S_long	361845	7077554	7526861
S1_7112235	SNP	CCTTGTGTTAGGTCATGACA	TGCAAGTTGTAAAATGTCG	Y	chr1R_long	381779	chr1S_long	390356	7112235	7561507
S1-7164SSR	SSR	TGCGCCATATTATCTTGCCT	GGTGCGAATTCCACACATCA	Y	chr1R_long	429607	chr1S_long	434030	7164204	7613567
S1_7217828	SNP	GTGGTACATTACATTCAGGC	TGGTGAAGTCGATAATGATG	Y	chr1R_long	462813	chr1S_long	471982	7217828	7667096
S1-7218SCAR	SCAR	CAGGTGTGGGTGGGATCTTA	TTTGTCCACCCAACCCCAAT	Y	chr1R_long	463053	chr1S_long	472200	7217957	7667320
S1_7241764	SNP	TCACCTGATGATATGACGAG	GTGTCCATCAAATTCTTCCC	Y	chr1R_long	496130	chr1S_long	512148	7241764	7691031
S1-7284SSR	SSR	AGACACGCTTTTCTTGCAGG	CCTTCTGGGTTTTAAAGGAAGCT	Y	chr1R_long	521053	chr1S_long	537069	7284822	7734034
S1-7361SSR	SSR	ACtACCATGGCTTGACTaGT	TTTCTGGGCTAGGCTGGTTT	Y	chr1R_long	574579	chr1S_long	590404	7361871	7811204
PGS1.10	SSR	GCCCTTTAATCCCAAGGAAG	GCAGGGCTTGCTCTATTCAC	Y	chr1R_long	608490	chr1S_long	622503	7398550	7847912
S1-7418SSR	SNP	GCTCGTGAAACCATGTGAAC	ACGTAGAAGGCcGTCGGTAC	Y	chr1R_long	631678	chr1S_long	645341	7418382	7867665
S1_7442314	SNP	GTACTCACTCATATCTTGG	GTAGCAGCAACCATGGATCT	Y	chr1R_long	662361	chr1S_long	661233	7442314	7891623
S1-7484SSR	SSR	AATCCCTCTCTTCCCATGGC	GGTCGTCCTCTGCAACAAAT	Y	chr1R_long	688170	chr1S_long	685811	7484404	7933766
S1-7518SCAR	SCAR	TCCCTCCTTTGGCTGCAAAA	ATTGTCAGGTGCGAACCCAT	Y	chr1R_long	730264	chr1S_long	733329	7518000	7967411
S1_7555803	SNP	GTGCTACTATATCTCATGTCC	TAATTCATCCCCTGGTTTGC	Y	chr1R_long	755466	chr1S_long	758929	7555803	8005092
S1_7579835	SNP	GCTGTAATTACCAACTTTTCC	GTGGGTAGAAATGGATAGAG	Y	chr1R_long	780500	chr1S_long	784058	7579835	8029120
S1-7700SSR	SSR	AtCATCCCCaTCCACAATTG	TCTACCTAGACGCACAGCCT	Y	chr1R_long	871283	chr1S_long	874699	7700369	8149772
S1-7745SSR	SSR	CGAACCtAAACCAGGCTTGT	GTTCTGGCAGATCCCTCAGA	Y	chr1R_long	905704	chr1S_long	909116	7745510	8194916
S1-7982SSR	SSR	AAGTCATtACACGGTTCGCT	GGaACCCTAGATTGCATGGA	Y	chr1R_long	1126650	chr1S_long	1130040	7982484	8431927
S1_7983920	SNP	TCCCGATGAGATTTTTATGC	TAGTACTGTGCTTGTGTGCC	Y	chr1R_long	1127909	chr1S_long	1131299	7983920	8433190
S1_8042406	SNP	GGATCTCGATGAGATTCACC	CACAGTAAGAAGGCAATCTG	Y	chr1R_long	1172373	chr1S_long	1177839	8042406	8491698
S1_7786880	SNP	GCCACTCAATTTCAGACAATG	GCACTTATGGCAAACATAAC	Y	chr1R_long	1200209	chr1S_long	1205603	7786880	8236192
S1-8060SCAR	SCAR	GCAGTtGCCTAAATTGCAAT	CACTGACAAACCAAGGTGCG	Y	chr1R_long	1208952	chr1S_long	1213891	8060402	8509783
PGS1.21	SSR	CCCTGGTGTTCTGCTCTCTC	CATCCACAAATGGGAAGCAT	Y	chr1R_long	1220669	chr1S_long	1226587	8078385	8527745
S1-8109SSR	SSR	CCTCCCTTCCTCCATCGTTG	CAGGCTGCAACTCAAATCCC	Y	chr1R_long	1255681	chr1S_long	1261728	8109407	8558827
S1_8132703	SNP	GGGCGCATTGTTTTATACAC	GTAACAGTCAAGGACAGCTC	Y	chr1R_long	1278404	chr1S_long	1291453	8132703	8581967
ZP002	SSLP	AACATTTTCTGATTCAATGCCA	TGTATCCTCCAGCTTCAAAGTC	Y	chr1R_long	1307945	chr1S_long	1315675	8157718	8606972
MA067	SSR	AAGGAGAGGAAAGAAAGGGAGA	CACTTCACCCTCACTTCACTCA	Y*	chr1R_long	1313447	chr1S_long	1321122	8162254	8611614
S1-8179SSR	SSR	ACATGTCTTCACTTCTCGAACCA	ACAAGTTCTGAATTTTCCTAGAGCT	N	chr1R_long	NA	chr1S_long	NA	8179000	8628394
PGS1-24	SSR	GTAAATGAGTGCCTGCGTGT	TGCGAGAGTTGTGATTGATG	Y	chr1R_long	1344632	chr1S_long	1360103	8219448	8668808
*Gol61, PGS markers, MA067 and ZP002 were obtained from literature (Soriano et al., 2012; Zuriaga et al., 2013; Decrooq et al., 2014).

## Sheet: BAC ends primers
BAC clone	Forward	Reverse
36A21_SL	CGGCAAAATGTTTCGAAGGC	TGTTAGCGGCATGAAGAAGC
40P21_SR	GGCATTCCCAGTACCCTCTT	TCTGACATATGGGGAGGGGA
54G20_SR	CTTCTGCAAGCTCCGTCATC	TGGGGTTGATTTTGGGTGTG
45G23_SL	AGACCTCGAGTGTAGGGTAAA	GCCCCATTTGGTGTTTAGTGA
16K16_SL	AAAGCCACCTCCAATCATGC	AGACAGTGTAGGTAGCTGCA
54G20_SL	CTCAACTTAACCCCAACGCC	GGTGTAGTAAACGACGTGCC
54G20_SL bis	GTATTATCCACTTCACTCAAAACTGT	GGCGTTGGGGTTAAGTTGAG
36E17_SL	GAGCCAAATGACCACCCTTC	CCGACGGCTCTGTTTCAATT
62H9_SL	GCGTAGATTCCTTGCCCATG	TACCCGAGGCAAAACAAAGC
73D20_SR	GAGACAAAGGCCCACAAGC	TAGTGGTTAGGGTGGGTTGG
11P3_SR	AGTAGACGTGAAGCATCCACT	TCATCAATAAACTCAGCACAGC
16K16_SR	GTCTTTGACGTGCTTCACCATA	TTTTCGTAAAGCCAATACAAACA
28P4_SL	AATGGGGTTTGGGAATGTTTGA	CCCGTGGAAGGTTGCAATTG
36C4_SR	CCAATAGCTGTCATCGCGAG	AGACACATCTTGATTTTCCGGT
36E17_SR	GGTTTTCTGCCGACCCAATT	CCCCTAAACTGTACTTAAGCTGC
37M10_SR	GCGCTTGTCAAGGGTGCTTGTTCATTCACAGC	GACGTTTTGTGATAATAAGCCCT
40I18_SL	TTGCTCAACTCCTTGGCCTA	GATCTATGGTGTGGGCATGC
40P21_SL	CAACACGCGGGCTTCTAAG	CTTAATACTCATGCGGTTGGGC
41I23_SL	ACAAACTGGCATAACAATTTCCA	GGAGTGGCATTAGATGGGGA
41I23_SR	TAGAACTGGCGATGCGTTTG	TGAGAAGGATGGATTGGCTGT
45G23_SR	TGTAGACGGCGAAGGGTTTT	CAAAAGCCCATCGGACAGAC
47M3_SR	GCGCTTGTCAAATTCACAGC	TTCAAAGCTTGCATGGCCAG
54E7_SL	GCTTAAGACTGGGCGCATTT	GGCTCAAGTGGGATTAGGGT
54E7_SR	TTTTGTGTGGGTGCTGCTG	CATACACTGCAAGGCGAGTC
55E16_SR	TCAACTTCGCCTTCCTCCTT	CTTTCGCAGTTTCACCAGCT
55P1_SL	CACCACCATCACCCACATTG	TGATGGTTTGTGGAGGAGGT
55P1_SR	GGACAATCCCCTGCTTAACC	TGCCCTTTGGTTTGTGCAAT
59D2_SR	TAAGCCAATCTCCAGGACGG	CCTCTCCTCCAGAACTACCG
63O4_SL	TGGGAAGATGAGATGAGCTTGT	GAGGGAGCAAAGTACACGGA
66N22_SR	TCCAGGACACAGAAACCACT	AGGCAATCGTAGCTGTCCTT
6E20_SR	CGGGACTTATGGTATGTTCACA	ATAGTCTAAGGGTGGCCACG
6F3_SL	GATGACCATTAATTTACCCCGTAA	AGCCACCTCAACAAGACTGA
6F3_SR	CCACAGCATTTCCACAGCAA	CAGGTCAAGCAGAGGAAAGC
70N14_SR	GCGTGAGGTAAGGCTAGTGT	TGCCATGAAACTTGAAGCACA
74P8_SR Fw	TTGCCGATTCCAACAAGTCC	GGAAGCATGCATCAACAGCT
