# Supplementary material for: Resistance to Sharka in Apricot: Comparison of Phase-Reconstructed Resistant and Susceptible Haplotypes of ‘Lito’ Chromosome 1 and Analysis of Candidate Genes
Source: Front Plant Sci. 2019 Dec 4;10:1576. doi: 10.3389/fpls.2019.01576 (PMC6905379; doi:10.3389/fpls.2019.01576)
Supplement: Supplementary file 1 [file DataSheet_1.zip › Table 3.XLSX]

## Sheet: Legend
Supplementary Table 3	Metrics of BAC clones sequencing and statistics of the tree libraries of ‘Lito’ whole genome sequenced with PacBio technology

## Sheet: Resistant haplotype
BAC clone sequences from the resistant haplotype and metrics.
BAC Clone	Raw reads	Quality trimmed reads	Contaminated reads	Good bases	Bases assembled	No. of contigs
52J18	350356	349419	275818	19013024	227517	31
54P16	147030	146577	114546	8168373	214311	67
57E4	163980	163536	125325	9920674	110531	1
58N7	527620	526162	426151	25886780	199601	39
36A21	239506	238888	193325	11612973	100696	28
40P21	467480	996954	12190	190492685	147380	34
31O22	535228	534016	394555	36480991	99095	14
60L21	1000668	739326	13264	142425774	89356	8
66A5	542912	541006	495276	9666450	81113	18
50G17	833948	543376	7490	105886393	111906	20
6F3	948942	1380344	13186	258567072	88586	7
66N22	728026	363308	5062	73621175	66159	21
55P1	788514	527538	8648	104743193	41951	12
45G23	512892	752154	6060	143312453	132464	9
59D2	869022	896968	16844	177035083	60920	10
16K16	452116	85348	2918	17532696	105063	10
70N14	1022926	1261722	12840	227385529	78521	15
40A13	503302	801468	11766	153285355	112489	5
35I18	521224	738052	17312	139111197	80618	7
72O22	723638	1706688	8936	340174775	135213	33
28P4	488352	145688	3422	29979028	121170	6
7H1	355784	354683	261623	23780274	87510	7
41I23	537080	984786	10306	194502641	66958	1
37M10	535994	822562	7556	162001312	134623	19
47M3	830888	674228	7966	134300643	66635	1

## Sheet: Susceptible haplotype
BAC clone sequences from the susceptible haplotype and metrics
BAC Clone	Raw reads	Quality trimmed reads	Contaminated reads	Good bases	Bases assembled	No. of contigs
30J17	352050	350890	285375	16460688	155480	7
45F7	162816	162160	129401	8165766	84371	16
54E7	1050628	223896	4390	47314149	82267	23
78D22	824054	1696836	39768	322466548	90949	28
36E17	472168	826748	8800	165468177	103952	9
54L21	246090	244983	193941	13180172	128430	8
73M21	771036	1086046	5914	218984156	91154	24
71E15	898534	465620	7426	95828159	91777	3
71O15	785770	944564	19124	182520945	55117	3
33B17	463450	321366	4034	65731579	113049	9
14B18	511534	484274	7782	96334269	125825	9
39E10	575374	1440264	13324	279857715	86353	11
30M18	542254	888458	12730	180321874	160188	8
26O17	280236	279527	200464	20339621	95747	1
19F18	461642	728412	12378	150376102	120911	8
6E20	961844	944628	14046	178164612	94358	3
57A6	415114	414305	323786	23583516	97683	4
40P23	331122	330023	253083	19575888	59908	4
47K13	174022	173407	132330	10412404	127165	3
36C4	789402	279816	3082	57921809	113661	23
63O4	830536	828235	611818	56413571	101446	10
7H5	365624	364477	289507	19215742	110408	4
57A1	82166	81917	74330	1898954	129418	16
73D20	684380	297636	10786	59800941	56426	7
3L8	501390	1015572	4518	200205894	108958	2
60M22	403354	402194	321043	21257237	56874	1
62H9	972036	1014210	12722	198017590	74327	3
55E16	869450	779596	7142	159699352	139648	7

## Sheet: PacBio Lito
Statistics of the tree libraries of ‘Lito’ whole genome sequenced with the PacBio technology
Library	Total length	Subreads	Average	Max	N50 subread length
filtered subreads 30kb	2027049302	341983	5927	67025	13006
filtered subreads 20kb	3183302676	347671	9156	50985	14884
filtered subreads 30kb SequEL	20657074788	2142177	9643	91274	15559
