# Supplementary material for: Resistance to Sharka in Apricot: Comparison of Phase-Reconstructed Resistant and Susceptible Haplotypes of ‘Lito’ Chromosome 1 and Analysis of Candidate Genes
Source: Front Plant Sci. 2019 Dec 4;10:1576. doi: 10.3389/fpls.2019.01576 (PMC6905379; doi:10.3389/fpls.2019.01576)
Supplement: Supplementary file 1 [file DataSheet_1.zip › Table 4.XLSX]

## Sheet: Legend
Supplementary Table 4	List of genes in PPV locus and relative annotation. Relative start/end position and strand are reported. Genes shared by both haplotypes are reported in the same line.
Term	Comment
Chromosome 1S_short	Chromosome 1 Susceptible haplotype short fragment
Chromosome 1S_long	Chromosome 1 Susceptible haplotype long fragment
Chromosome 1R_short	Chromosome 1 Resistant haplotype short fragment
Chromosome 1R_short	Chromosome 1 Resistant haplotype long fragment
Start	Start of the gene in bp from the beginning of the fragment sequence
End	End of the gene in bp from the beginning of the fragment sequence
Strand	Strand + = sense or positive, strand - = antisense or negative
GAP	Gap between the short and the long fragment of unknown length because could not be aligned to the peach genome. For this the base numbering start from 1 for each fragment.
Genes	Genes with the same function and position in the R and S haplotypes are aligned
Void lines	void lines in R or S chromosome indicates the absence of that gene in either haplotype.

## Sheet: list of annotated genes
Start	End	Strand	Chromosome 1S_short	Chromosome 1R_short	Start	End	Strand
2041	7251	+	Similar to fggy: FGGY carbohydrate kinase domain-containing protein (Xenopus laevis)
11055	11489	+	Protein of unknown function
11715	17612	+	Similar to DDB_G0272254: Probable serine/threonine-protein kinase DDB_G0272254 (Dictyostelium discoideum)
28644	30139	+	Similar to MYB36: Transcription factor MYB36 (Arabidopsis thaliana)
32792	33177	-	Protein of unknown function
36464	36985	-	Protein of unknown function
46810	47426	-	Protein of unknown function
53455	61308	-	Similar to DTX16: Protein DETOXIFICATION 16 (Arabidopsis thaliana)
69517	69801	+	Protein of unknown function
72663	82024	-	Similar to DTX16: Protein DETOXIFICATION 16 (Arabidopsis thaliana)	Similar to DTX16: Protein DETOXIFICATION 16 (Arabidopsis thaliana)	2732	5708	-
84577	104604	-	Similar to UGT78G1: Flavonoid 3-O-glucosyltransferase (Medicago truncatula)	Similar to UGT78G1: Flavonoid 3-O-glucosyltransferase (Medicago truncatula)	8247	14661	-
112214	112855	-	Similar to UGT78D2: UDP-glycosyltransferase 78D2 (Arabidopsis thaliana)	Similar to FGT: Anthocyanidin 3-O-glucosyltransferase 2 (Fragaria ananassa)	28263	37381	-
115053	115562	+	Similar to PR-1: Pathogenesis-related protein PR-1 (Medicago truncatula)	Similar to PR-1: Pathogenesis-related protein PR-1 (Medicago truncatula)	39994	40503	+
117024	117605	-	Similar to PR-1: Pathogenesis-related protein PR-1 (Medicago truncatula)	Similar to PR-1: Pathogenesis-related protein PR-1 (Medicago truncatula)	41961	42542	-
				Protein of unknown function	44878	45292	-
127027	132668	+	Similar to ROG1: Putative lipase ROG1 (Saccharomyces cerevisiae (strain ATCC 204508 / S288c))	Similar to ROG1: Putative lipase ROG1 (Saccharomyces cerevisiae (strain ATCC 204508 / S288c))	50902	56501	+
134298	137400	-	Similar to CIPK21: CBL-interacting serine/threonine-protein kinase 21 (Arabidopsis thaliana)	Similar to CIPK21: CBL-interacting serine/threonine-protein kinase 21 (Arabidopsis thaliana)	58126	61430	-
158072	164446	+	Similar to XYLA: Xylose isomerase (Arabidopsis thaliana)	Similar to XYLA: Xylose isomerase (Arabidopsis thaliana)	85342	91739	+
166307	166588	-	Similar to CYP71B20: Cytochrome P450 71B20 (Arabidopsis thaliana)	Similar to CYP71B20: Cytochrome P450 71B20 (Arabidopsis thaliana)	96913	97194	-
168365	174385	+	Similar to ARF1: ADP-ribosylation factor 1 (Brassica rapa subsp. pekinensis)	Similar to ARF1: ADP-ribosylation factor 1 (Brassica rapa subsp. pekinensis)	98972	104591	+
177938	187277	-	Similar to MDL3: (R)-mandelonitrile lyase 3 (Prunus serotina)	Similar to MDL3: (R)-mandelonitrile lyase 3 (Prunus serotina)	107561	117192	-
200994	203052	-	Similar to MDL2: (R)-mandelonitrile lyase 2 (Prunus serotina)	Similar to MDL2: (R)-mandelonitrile lyase 2 (Prunus serotina)	127992	147377	-
221280	223402	-	Similar to MDL2: (R)-mandelonitrile lyase 2 (Prunus serotina)
233906	236018	-	Similar to MDL2: (R)-mandelonitrile lyase 2 (Prunus serotina)
246578	248744	-	Similar to MDL4: (R)-mandelonitrile lyase 4 (Prunus serotina)	Similar to MDL4: (R)-mandelonitrile lyase 4 (Prunus serotina)	158582	160749	-
256836	259003	+	Similar to MDL1: (R)-mandelonitrile lyase 1 (Prunus dulcis)	Similar to MDL1: (R)-mandelonitrile lyase 1 (Prunus dulcis)	167628	169793	+
278041	307037	-	Similar to MDL1: (R)-mandelonitrile lyase 1 (Prunus dulcis)	Similar to MDL1: (R)-mandelonitrile lyase 1 (Prunus dulcis)	187250	192692	-
311518	312748	+	Protein of unknown function	Similar to MDL2: (R)-mandelonitrile lyase 2 (Prunus dulcis)	202591	205212	-
314392	315858	-	Similar to SLSG: S-locus-specific glycoprotein S6 (Brassica oleracea)	Protein of unknown function	206204	207062	+
315955	316302	-	Protein of unknown function	Similar to TPR1: Topless-related protein 1 (Arabidopsis thaliana)	207441	207786	-
316402	316890	+	Protein of unknown function	Protein of unknown function	208563	209842	+
317547	318725	-	Similar to TPR1: Topless-related protein 1 (Arabidopsis thaliana)	Similar to TPR1: Topless-related protein 1 (Arabidopsis thaliana)	210298	210628	-
318791	319883	+	Protein of unknown function	Similar to TPR1: Topless-related protein 1 (Arabidopsis thaliana)	211883	212308	-
320331	320670	-	Similar to TPR1: Topless-related protein 1 (Arabidopsis thaliana)	Protein of unknown function	212616	212910	+
				Protein of unknown function	213272	214571	+
				Protein of unknown function	218875	219818	+
				Similar to At4g27290: G-type lectin S-receptor-like serine/threonine-protein kinase At4g27290 (Arabidopsis thaliana)	223980	226644	-
				Protein of unknown function	226886	227200	-
				Protein of unknown function	227303	228115	+
				Similar to TPR1: Topless-related protein 1 (Arabidopsis thaliana)	228490	228842	-
				Similar to TPR1: Topless-related protein 1 (Arabidopsis thaliana)	231308	231630	-
				Similar to TPR1: Topless-related protein 1 (Arabidopsis thaliana)	232642	233067	-
				Protein of unknown function	233375	233625	+
				Protein of unknown function	234032	235331	+
				Protein of unknown function	239280	240223	+
				Protein of unknown function	243093	244161	+
				Similar to At4g27290: G-type lectin S-receptor-like serine/threonine-protein kinase At4g27290 (Arabidopsis thaliana)	244668	247904	-
				Protein of unknown function	248007	248257	+
				Similar to TPR1: Topless-related protein 1 (Arabidopsis thaliana)	249199	249551	-
				Protein of unknown function	251344	251562	+
				Protein of unknown function	258497	259050	-
				Protein of unknown function	264234	264515	-
			GAP	GAP
Start	End	Strand	Chromosome 1S_long	Chromosome 1R_long	Start	End	Strand
57	1240	-	Similar to MDL3: (R)-mandelonitrile lyase 3 (Prunus serotina)
18994	21129	-	Similar to MDL2: (R)-mandelonitrile lyase 2 (Prunus dulcis)	Similar to MDL2: (R)-mandelonitrile lyase 2 (Prunus dulcis)	11610	19904	-
33472	34578	+	Similar to PME63: Putative pectinesterase 63 (Arabidopsis thaliana)	Similar to PPME1: Pectinesterase PPME1 (Arabidopsis thaliana)	25158	26231	+
43228	62942	-	Similar to MDL1: (R)-mandelonitrile lyase 1 (Prunus serotina)	Similar to MDL2: (R)-mandelonitrile lyase 2 (Prunus dulcis)	31150	33700	-
				Similar to MDL2: (R)-mandelonitrile lyase 2 (Prunus dulcis)	51609	60154	-
68552	69541	+	Similar to At3g03770: Probable inactive leucine-rich repeat receptor-like protein kinase At3g03770 (Arabidopsis thaliana)
73217	75441	+	Similar to AGL16: Agamous-like MADS-box protein AGL16 (Arabidopsis thaliana)	Protein of unknown function	68018	76794	+
97338	98627	-	Similar to MDL2: (R)-mandelonitrile lyase 2 (Prunus serotina)	Similar to MDL2: (R)-mandelonitrile lyase 2 (Prunus serotina)	88347	89572	-
107373	107788	-	Protein of unknown function	Protein of unknown function	104648	104872	-
108449	109683	+	Similar to COL5: Zinc finger protein CONSTANS-LIKE 5 (Arabidopsis thaliana)	Similar to COL5: Zinc finger protein CONSTANS-LIKE 5 (Arabidopsis thaliana)	105771	107197	+
113239	113475	+	Similar to At2g29880: Uncharacterized protein At2g29880 (Arabidopsis thaliana)	Similar to At2g29880: Uncharacterized protein At2g29880 (Arabidopsis thaliana)	110523	110783	+
124227	131245	+	Protein of unknown function	Protein of unknown function	121556	137180	+
147271	147732	+	Protein of unknown function
148152	155575	-	Similar to At5g57670: Probable receptor-like serine/threonine-protein kinase At5g57670 (Arabidopsis thaliana)	Similar to At5g57670: Probable receptor-like serine/threonine-protein kinase At5g57670 (Arabidopsis thaliana)	137600	145024	-
163569	164111	-	Similar to GDU3: Protein GLUTAMINE DUMPER 3 (Arabidopsis thaliana)	Similar to GDU3: Protein GLUTAMINE DUMPER 3 (Arabidopsis thaliana)	153477	154019	-
175313	177679	-	Similar to SNRPE: Small nuclear ribonucleoprotein E (Sus scrofa)	Similar to SNRPE: Small nuclear ribonucleoprotein E (Sus scrofa)	165257	167627	-
180574	180979	-	Protein of unknown function	Protein of unknown function	170395	170800	-
183485	221020	+	Similar to GLR2.7: Glutamate receptor 2.7 (Arabidopsis thaliana)	Similar to GLR2.8: Glutamate receptor 2.8 (Arabidopsis thaliana)	172550	208617	+
231561	233486	+	Similar to GLR2.9: Glutamate receptor 2.9 (Arabidopsis thaliana)	Similar to GLR2.7: Glutamate receptor 2.7 (Arabidopsis thaliana)	239799	242198	+
233504	235335	+	Similar to GLR2.1: Glutamate receptor 2.1 (Arabidopsis thaliana)
244605	247245	-	Protein of unknown function
247306	248082	-	Protein of unknown function
253141	261465	-	Similar to DGK4: Diacylglycerol kinase 4 (Arabidopsis thaliana)	Similar to DGK7: Diacylglycerol kinase 7 (Arabidopsis thaliana)	243161	251956	-
269980	277052	-	Similar to Trmo: tRNA (adenine(37)-N6)-methyltransferase (Mus musculus)	Similar to Trmo: tRNA (adenine(37)-N6)-methyltransferase (Mus musculus)	261718	268489	-
290837	299132	-	Similar to SCY1: Preprotein translocase subunit SCY1%2C chloroplastic (Arabidopsis thaliana)	Similar to SCY1: Preprotein translocase subunit SCY1%2C chloroplastic (Arabidopsis thaliana)	282724	291017	-
323386	328135	-	Similar to SMAX1: Protein SUPPRESSOR OF MAX2 1 (Arabidopsis thaliana)	Similar to SMAX1: Protein SUPPRESSOR OF MAX2 1 (Arabidopsis thaliana)	314897	319817	-
358574	362459	-	Protein of unknown function	Protein of unknown function	350101	353959	-
366288	366476	-	Protein of unknown function	Protein of unknown function	357788	357976	-
366565	373926	-	Similar to CNGC17: Cyclic nucleotide-gated ion channel 17 (Arabidopsis thaliana)	Similar to CNGC17: Cyclic nucleotide-gated ion channel 17 (Arabidopsis thaliana)	358065	364551	-
379956	382940	-	Similar to TPS9: Probable alpha%2Calpha-trehalose-phosphate synthase [UDP-forming] 9 (Arabidopsis thaliana)	Similar to TPS9: Probable alpha%2Calpha-trehalose-phosphate synthase [UDP-forming] 9 (Arabidopsis thaliana)	371468	374452	-
393009	396201	-	Protein of unknown function	Protein of unknown function	384436	387612	-
397210	398073	-	Protein of unknown function	Protein of unknown function	388623	389345	-
399511	402388	-	Protein of unknown function	Protein of unknown function	390933	391872	-
408832	409770	-	Protein of unknown function	Protein of unknown function	398409	399365	-
				Protein of unknown function	405707	406645	-
417248	424870	-	Similar to ATL56: RING-H2 finger protein ATL56 (Arabidopsis thaliana)	Similar to ATL56: RING-H2 finger protein ATL56 (Arabidopsis thaliana)	414024	414710	-
427265	427758	-	Protein of unknown function	Protein of unknown function	414922	424490	-
450414	451715	-	Protein of unknown function	Protein of unknown function	424849	426655	-
452037	453185	-	Protein of unknown function	Protein of unknown function	426682	427471	-
				Protein of unknown function	439975	440720	-
				Protein of unknown function	443395	444325	-
				Protein of unknown function	444373	445519	-
468164	479322	+	Similar to MDL3: (R)-mandelonitrile lyase 3 (Prunus serotina)	Similar to MDL3: (R)-mandelonitrile lyase 3 (Prunus serotina)	458980	470572	+
493166	493927	-	Similar to Uncharacterized protein RJ39 (Fragment) (Fragaria ananassa)	Similar to Uncharacterized protein RJ39 (Fragment) (Fragaria ananassa)	481828	482589	-
497909	498236	-	Protein of unknown function
499742	501569	-	Similar to RPL30: 60S ribosomal protein L30 (Lupinus luteus)	Similar to RPL30: 60S ribosomal protein L30 (Lupinus luteus)	488547	490374	-
513198	517220	+	Similar to CjBAp12: EG45-like domain containing protein (Citrus jambhiri)	Similar to CjBAp12: EG45-like domain containing protein (Citrus jambhiri)	497102	501160	+
521623	523107	-	Similar to ATL13: RING-H2 finger protein ATL13 (Arabidopsis thaliana)	Similar to ATL13: RING-H2 finger protein ATL13 (Arabidopsis thaliana)	505588	507072	-
536976	542966	+	Similar to XBOS32: Probable E3 ubiquitin-protein ligase XBOS32 (Oryza sativa subsp. japonica)	Similar to XBOS32: Probable E3 ubiquitin-protein ligase XBOS32 (Oryza sativa subsp. japonica)	522014	526961	+
551336	553888	+	Protein of unknown function	Protein of unknown function	535660	538212	+
559829	563439	+	Similar to PIGB: GPI mannosyltransferase 3 (Bos taurus)	Similar to Pigb: GPI mannosyltransferase 3 (Mus musculus)	544159	547769	+
565200	567849	-	Protein of unknown function	Protein of unknown function	549527	552180	-
577690	578235	-	Similar to IBL1: Transcription factor IBH1-like 1 (Arabidopsis thaliana)	Similar to IBL1: Transcription factor IBH1-like 1 (Arabidopsis thaliana)	561995	562540	-
588046	588297	-	Protein of unknown function	Protein of unknown function	572242	572493	-
592532	599069	-	Protein of unknown function	Protein of unknown function	576898	582935	-
602164	607035	-	Similar to CER3: Protein ECERIFERUM 3 (Arabidopsis thaliana)	Similar to CER3: Protein ECERIFERUM 3 (Arabidopsis thaliana)	585570	589889	-
				Protein of unknown function	591821	591964	+
614453	615574	-	Similar to At4g30420: WAT1-related protein At4g30420 (Arabidopsis thaliana)	Similar to At4g30420: WAT1-related protein At4g30420 (Arabidopsis thaliana)	600505	601626	-
616035	616327	+	Protein of unknown function	Protein of unknown function	602088	602413	+
616361	617395	+	Protein of unknown function	Protein of unknown function	602414	603487	+
620470	621273	+	Protein of unknown function	Protein of unknown function	606525	607355	+
621349	622095	+	Protein of unknown function	Protein of unknown function	607431	608178	+
622140	622728	-	Similar to At4g28040: WAT1-related protein At4g28040 (Arabidopsis thaliana)	Similar to At4g28040: WAT1-related protein At4g28040 (Arabidopsis thaliana)	608223	608791	-
623960	624472	+	Protein of unknown function	Protein of unknown function	610374	611273	+
624646	625223	+	Protein of unknown function	Protein of unknown function	611313	611948	+
625263	625898	+	Protein of unknown function
626373	627398	-	Similar to At5g10770: Aspartyl protease family protein At5g10770 (Arabidopsis thaliana)	Similar to At5g10770: Aspartyl protease family protein At5g10770 (Arabidopsis thaliana)	612423	613448	-
636020	638505	-	Similar to TET8: Tetraspanin-8 (Arabidopsis thaliana)	Similar to TET8: Tetraspanin-8 (Arabidopsis thaliana)	622325	624796	-
640326	644587	-	Similar to TET8: Tetraspanin-8 (Arabidopsis thaliana)	Similar to TET8: Tetraspanin-8 (Arabidopsis thaliana)	626593	630924	-
649161	651986	-	Similar to COX6B-2: Cytochrome c oxidase subunit 6b-2 (Arabidopsis thaliana)	Similar to COX6B-2: Cytochrome c oxidase subunit 6b-2 (Arabidopsis thaliana)	646026	648688	-
653333	656370	-	Similar to FLXL2: Protein FLX-like 2 (Arabidopsis thaliana)	Similar to FLXL2: Protein FLX-like 2 (Arabidopsis thaliana)	651828	653436	-
659746	661141	+	Protein of unknown function
671092	672390	+	Similar to GAE1: UDP-glucuronate 4-epimerase 1 (Arabidopsis thaliana)	Similar to GAE1: UDP-glucuronate 4-epimerase 1 (Arabidopsis thaliana)	672156	673454	+
676656	683498	+	Similar to CDC20-1: Cell division cycle 20.1%2C cofactor of APC complex (Arabidopsis thaliana)	Similar to CDC20-1: Cell division cycle 20.1%2C cofactor of APC complex (Arabidopsis thaliana)	677721	684967	+
685826	691489	+	Similar to DDB_G0275467: 5'-nucleotidase domain-containing protein DDB_G0275467 (Dictyostelium discoideum)	Similar to DDB_G0275467: 5'-nucleotidase domain-containing protein DDB_G0275467 (Dictyostelium discoideum)	688185	693864	+
693052	693476	+	Protein of unknown function	Protein of unknown function	695406	695856	+
696614	698520	+	Similar to SNL6: Cinnamoyl-CoA reductase-like SNL6 (Oryza sativa subsp. japonica)	Similar to SNL6: Cinnamoyl-CoA reductase-like SNL6 (Oryza sativa subsp. japonica)	698751	700598	+
710772	712330	+	Protein of unknown function	Protein of unknown function	713862	714487	+
718468	723646	+	Similar to TTC1: Tetratricopeptide repeat protein 1 (Homo sapiens)	Similar to TTC1: Tetratricopeptide repeat protein 1 (Homo sapiens)	718628	722118	+
724884	730608	+	Similar to RGA3: Putative disease resistance protein RGA3 (Solanum bulbocastanum)	Protein of unknown function	725639	727510	+
729197	735948	-	Similar to At5g35200: Putative clathrin assembly protein At5g35200 (Arabidopsis thaliana)	Similar to At5g35200: Putative clathrin assembly protein At5g35200 (Arabidopsis thaliana)	727627	732285	-
737533	743754	-	Similar to AFG1L: AFG1-like ATPase (Homo sapiens)	Similar to AFG1L: AFG1-like ATPase (Homo sapiens)	734420	740808	-
748414	751096	+	Similar to AE7: Protein AE7 (Arabidopsis thaliana)	Similar to AE7: Protein AE7 (Arabidopsis thaliana)	744934	747618	+
752405	754518	-	Similar to RPL6: 50S ribosomal protein L6%2C chloroplastic (Arabidopsis thaliana)	Similar to RPL6: 50S ribosomal protein L6%2C chloroplastic (Arabidopsis thaliana)	748932	751052	-
756665	758553	+	Similar to tmem208: Transmembrane protein 208 (Danio rerio)	Similar to tmem208: Transmembrane protein 208 (Danio rerio)	753202	755090	+
759478	760215	-	Similar to FLA20: Putative fasciclin-like arabinogalactan protein 20 (Arabidopsis thaliana)	Similar to FLA20: Putative fasciclin-like arabinogalactan protein 20 (Arabidopsis thaliana)	756017	756754	-
760858	761451	+	Similar to FLA20: Putative fasciclin-like arabinogalactan protein 20 (Arabidopsis thaliana)	Similar to FLA20: Putative fasciclin-like arabinogalactan protein 20 (Arabidopsis thaliana)	757406	757996	+
766371	771358	-	Similar to ATG18B: Autophagy-related protein 18b (Arabidopsis thaliana)	Similar to ATG18B: Autophagy-related protein 18b (Arabidopsis thaliana)	762599	767942	-
773594	777934	-	Similar to At2g23950: Probable LRR receptor-like serine/threonine-protein kinase At2g23950 (Arabidopsis thaliana)	Similar to At2g23950: Probable LRR receptor-like serine/threonine-protein kinase At2g23950 (Arabidopsis thaliana)	770064	774387	-
789308	790481	+	Similar to GER2: Putative GDP-L-fucose synthase 2 (Arabidopsis thaliana)	Similar to GER2: Putative GDP-L-fucose synthase 2 (Arabidopsis thaliana)	785750	786921	+
801807	804479	-	Similar to MARC1: Mitochondrial amidoxime-reducing component 1 (Homo sapiens)	Similar to MARC1: Mitochondrial amidoxime-reducing component 1 (Homo sapiens)	794641	800917	-
805776	808481	+	Similar to PCMP-H81: Pentatricopeptide repeat-containing protein At3g57430%2C chloroplastic (Arabidopsis thaliana)	Similar to PCMP-H81: Pentatricopeptide repeat-containing protein At3g57430%2C chloroplastic (Arabidopsis thaliana)	802213	804918	+
809197	810001	-	Similar to RSM27: Mitochondrial 37S ribosomal protein S27 (Saccharomyces cerevisiae (strain ATCC 204508 / S288c))	Similar to RSM27: Mitochondrial 37S ribosomal protein S27 (Saccharomyces cerevisiae (strain ATCC 204508 / S288c))	805634	806438	-
810509	811067	+	Protein of unknown function	Protein of unknown function	806946	807503	+
822546	823445	+	Similar to GGP5: Gamma-glutamyl peptidase 5 (Arabidopsis thaliana)	Similar to GGP5: Gamma-glutamyl peptidase 5 (Arabidopsis thaliana)	818994	819893	+
825153	831699	-	Similar to ASHR3: Histone-lysine N-methyltransferase ASHR3 (Arabidopsis thaliana)	Similar to ASHR3: Histone-lysine N-methyltransferase ASHR3 (Arabidopsis thaliana)	821601	828305	-
838748	840863	-	Similar to At1g16060: AP2-like ethylene-responsive transcription factor At1g16060 (Arabidopsis thaliana)	Similar to At1g16060: AP2-like ethylene-responsive transcription factor At1g16060 (Arabidopsis thaliana)	835354	837469	-
845772	847512	+	Similar to HHP2: Heptahelical transmembrane protein 2 (Arabidopsis thaliana)	Similar to HHP2: Heptahelical transmembrane protein 2 (Arabidopsis thaliana)	842377	844117	+
848361	859890	-	Similar to TSS: Protein TSS (Arabidopsis thaliana)	Similar to TSS: Protein TSS (Arabidopsis thaliana)	844966	856478	-
866640	867138	-	Protein of unknown function	Protein of unknown function	863227	863724	-
867329	870456	+	Similar to NUP43: Nuclear pore complex protein NUP43 (Arabidopsis thaliana)	Similar to NUP43: Nuclear pore complex protein NUP43 (Arabidopsis thaliana)	863915	867041	+
871293	873337	+	Similar to RPL35: 50S ribosomal protein L35%2C chloroplastic (Arabidopsis thaliana)	Similar to RPL35: 50S ribosomal protein L35%2C chloroplastic (Arabidopsis thaliana)	867878	869922	+
877669	881362	+	Protein of unknown function	Protein of unknown function	874259	877952	+
885756	894727	-	Similar to ATG11: Autophagy-related protein 11 (Arabidopsis thaliana)	Similar to ATG11: Autophagy-related protein 11 (Arabidopsis thaliana)	882345	891315	-
901969	911275	-	Similar to CASTOR: Ion channel CASTOR (Lotus japonicus)	Similar to CASTOR: Ion channel CASTOR (Lotus japonicus)	898557	907863	-
921460	921866	-	Protein of unknown function	Protein of unknown function	918093	918499	-
934841	944506	+	Similar to Cysteine synthase%2C chloroplastic/chromoplastic (Solanum tuberosum)	Similar to Cysteine synthase%2C chloroplastic/chromoplastic (Solanum tuberosum)	931473	941138	+
952236	953567	+	Similar to SDR1: (+)-neomenthol dehydrogenase (Arabidopsis thaliana)	Similar to SDR1: (+)-neomenthol dehydrogenase (Arabidopsis thaliana)	948868	950199	+
955311	958446	-	Similar to Os05g0567100: Aspartic proteinase oryzasin-1 (Oryza sativa subsp. japonica)	Similar to Os05g0567100: Aspartic proteinase oryzasin-1 (Oryza sativa subsp. japonica)	951943	955078	-
962837	968207	-	Similar to At3g62120: Proline--tRNA ligase%2C cytoplasmic (Arabidopsis thaliana)	Similar to At3g62120: Proline--tRNA ligase%2C cytoplasmic (Arabidopsis thaliana)	959469	964839	-
969230	970722	-	Similar to DGAT3: Diacylglycerol O-acyltransferase 3%2C cytosolic (Arabidopsis thaliana)	Similar to DGAT3: Diacylglycerol O-acyltransferase 3%2C cytosolic (Arabidopsis thaliana)	965862	967354	-
972204	975757	-	Similar to CHUP1: Protein CHUP1%2C chloroplastic (Arabidopsis thaliana)	Similar to CHUP1: Protein CHUP1%2C chloroplastic (Arabidopsis thaliana)	968836	972389	-
980644	1005077	-	Similar to ABCB11: ABC transporter B family member 11 (Arabidopsis thaliana)	Similar to ABCB11: ABC transporter B family member 11 (Arabidopsis thaliana)	977276	1001709	-
1012186	1013103	+	Similar to nt5c2: Cytosolic purine 5'-nucleotidase (Dictyostelium discoideum)	Similar to nt5c2: Cytosolic purine 5'-nucleotidase (Dictyostelium discoideum)	1008818	1009735	+
1021857	1027342	-	Similar to ABCB4: ABC transporter B family member 4 (Arabidopsis thaliana)	Similar to ABCB4: ABC transporter B family member 4 (Arabidopsis thaliana)	1018489	1023974	-
1039014	1044547	-	Similar to ABCB11: ABC transporter B family member 11 (Arabidopsis thaliana)	Similar to ABCB11: ABC transporter B family member 11 (Arabidopsis thaliana)	1035646	1041179	-
1068994	1069978	+	Protein of unknown function	Protein of unknown function	1065626	1066610	+
1073259	1089039	-	Similar to ABCB4: ABC transporter B family member 4 (Arabidopsis thaliana)	Similar to ABCB4: ABC transporter B family member 4 (Arabidopsis thaliana)	1069891	1085671	-
1096824	1098042	-	Protein of unknown function	Protein of unknown function	1093456	1094674	-
1103801	1109249	-	Similar to ABCB4: ABC transporter B family member 4 (Arabidopsis thaliana)	Similar to ABCB4: ABC transporter B family member 4 (Arabidopsis thaliana)	1100431	1105879	-
1118182	1119183	+	Protein of unknown function	Protein of unknown function	1114812	1115813	+
1124342	1126708	+	Similar to TGD4: Protein TRIGALACTOSYLDIACYLGLYCEROL 4%2C chloroplastic (Arabidopsis thaliana)	Similar to TGD4: Protein TRIGALACTOSYLDIACYLGLYCEROL 4%2C chloroplastic (Arabidopsis thaliana)	1120947	1123247	+
1126842	1129113	-	Similar to truA1: tRNA pseudouridine synthase A 1 (Protochlamydia amoebophila (strain UWE25))	Similar to truA1: tRNA pseudouridine synthase A 1 (Protochlamydia amoebophila (strain UWE25))	1123453	1125723	-
1130779	1133343	+	Protein of unknown function	Protein of unknown function	1127389	1129953	+
1135005	1136653	+	Similar to late embryogenesis abundant protein D-29	Similar to late embryogenesis abundant protein D-29	1131617	1133432	+
1145892	1150557	+	Similar to CBL-interacting serine/threonine-protein kinase 1 isoform X1	Similar to CBL-interacting serine/threonine-protein kinase 1 isoform X1	1140929	1145650	+
				Similar to hypothetical protein Pyn_20424	1145953	1146486	-
1151829	1154369	-	Similar to probable GTP diphosphokinase CRSH, chloroplastic	Similar to probable GTP diphosphokinase CRSH, chloroplastic	1146968	1149422	-
1155002	1158187	+	Similar to 50S ribosomal protein L3-2, chloroplastic	Similar to 50S ribosomal protein L3-2, chloroplastic	1150023	1153228	+
1158480	1159884	+	Similar to putative transcription factor C2H2 family	Similar to putative transcription factor C2H2 family	1153526	1154832	+
1161539	1163509	-	Similar to pectinesterase-like	Similar to pectinesterase-like	1156572	1158542	-
1164587	1166585	+	Similar to pentatricopeptide repeat-containing protein At5g66520-like	Similar to pentatricopeptide repeat-containing protein At5g66520-like	1159661	1161684	+
1167012	1171766	+	Similar to putative transcription factor/ chromatin remodeling BED-type(Zn) family	Similar to putative transcription factor/ chromatin remodeling BED-type(Zn) family	1162056	1166802	+
1172307	1174945	+	Similar to rRNA-processing protein fcf2-like	Similar to rRNA-processing protein fcf2-like	1167278	1170007	+
1175932	1179241	-	Similar to pyruvate dehydrogenase (acetyl-transferring) kinase, mitochondrial	Similar to pyruvate dehydrogenase (acetyl-transferring) kinase, mitochondrial	1170443	1173780	-
1183833	1188661	+	Similar to novel plant SNARE 13	Similar to novel plant SNARE 13	1178351	1183193	+
1189215	1190729	+	Similar to structure-specific endonuclease subunit SLX1	Similar to structure-specific endonuclease subunit SLX1	1183756	1185569	+
1191566	1192624	-	Similar to NAC domain-containing protein 83-like	Similar to NAC domain-containing protein 83-like	1186082	1187140	-
1194184	1202013	-	Similar to SWI/SNF-related matrix-associated actin-dependent regulator of chromatin subfamily A-like protein 1 isoform X1	Similar to SWI/SNF-related matrix-associated actin-dependent regulator of chromatin subfamily A-like protein 1 isoform X1	1188993	1196536	-
1202950	1204177	-	Similar to cytidine/deoxycytidylate deaminase family protein	Similar to cytidine/deoxycytidylate deaminase family protein	1197681	1198907	-
1208240	1209689	+	Similar to structure-specific endonuclease subunit SLX1	Similar to structure-specific endonuclease subunit SLX1	1202864	1204313	+
1210055	1211113	-	Similar to NAC domain-containing protein 83-like	Similar to NAC domain-containing protein 83-like	1204679	1205737	-
1212408	1217246	-	Similar to probable sugar phosphate/phosphate translocator At3g17430	Similar to probable sugar phosphate/phosphate translocator At3g17430	1207468	1212275	-
1225551	1229790	+	Similar to probable receptor-like protein kinase At5g18500	Similar to probable receptor-like protein kinase At5g18500	1220979	1223864	+
1230285	1234174	-	Similar to pto-interacting protein 1-like	Similar to pto-interacting protein 1-like	1226262	1227800	-
1240861	1248025	+	Similar to squamosa promoter-binding-like protein 12	Similar to squamosa promoter-binding-like protein 12	1234639	1241977	+
1248728	1255029	+	Similar to squamosa promoter-binding-like protein 1	Similar to squamosa promoter-binding-like protein 1	1242656	1249045	+
1261425	1263177	-	Similar to 2-keto-3-deoxy-L-rhamnonate aldolase-like	Similar to 2-keto-3-deoxy-L-rhamnonate aldolase-like	1255377	1257129	-
1274528	1276849	+	Similar to pentatricopeptide repeat-containing protein At3g06430, chloroplastic	Similar to pentatricopeptide repeat-containing protein At3g06430, chloroplastic	1261520	1263456	+
1278010	1285801	+	Similar to pleiotropic drug resistance protein 3-like	Similar to pleiotropic drug resistance protein 3-like	1264938	1272745	+
1287184	1294523	-	Similar to pleiotropic drug resistance protein 3-like	Similar to pleiotropic drug resistance protein 3-like	1274263	1277959	-
				Similar to pleiotropic drug resistance protein 3-like	1278552	1281482	-
1297365	1299476	-	Similar to S-adenosylmethionine synthase 2	Similar to S-adenosylmethionine synthase 2	1284329	1286364	-
1304574	1306456	+	Similar to autophagy-related protein 8i	Similar to autophagy-related protein 8i	1293233	1295137	+
1306781	1308738	-	Similar to probable inactive serine/threonine-protein kinase fnkC - MATH	Similar to probable inactive serine/threonine-protein kinase fnkC - MATH	1295506	1297481	-
1313963	1316024	-	Similar to BTB/POZ and MATH domain-containing protein 3-like	Similar to BTB/POZ and MATH domain-containing protein 3-like	1306184	1308286	-
1316981	1318698	-	Similar to BTB/POZ and MATH domain-containing protein 3-like	Similar to BTB/POZ and MATH domain-containing protein 3-like	1309312	1311005	-
1327813	1331483	+	Similar to probable inactive serine/threonine-protein kinase fnkC - MATH	Similar to probable inactive serine/threonine-protein kinase fnkC - MATH	1313970	1317385	+
1342468	1343741	-	Similar to MATH domain and coiled-coil domain-containing protein At3g58210	Similar to MATH domain and coiled-coil domain-containing protein At3g58210	1327019	1328292	-
1345619	1347629	-	Similar to MATH domain and coiled-coil domain-containing protein At3g58210	Similar to MATH domain and coiled-coil domain-containing protein At3g58210	1330217	1332179	-
1348313	1349955	-	Similar to proteasome assembly chaperone 4	Similar to proteasome assembly chaperone 4	1333386	1334506	-
1351004	1358411	-	Similar to protein GFS12	Similar to protein GFS12	1335414	1342967	-
1359272	1362511	-	Similar to ATP-citrate synthase alpha chain protein 2	Similar to ATP-citrate synthase alpha chain protein 2	1343793	1347071	-
1364384	1365469	+	Similar to NAC domain-containing protein 83-like	Similar to NAC domain-containing protein 83-like	1350553	1351611	+
1371430	1372823	-	Similar to zinc finger MYM-type protein 1-like	Similar to zinc finger MYM-type protein 1-like
				Similar to structure-specific endonuclease subunit SLX1	1352210	1353323	-
1374487	1375678	-	Similar to mediator of RNA polymerase II transcription subunit 21-like	Similar to mediator of RNA polymerase II transcription subunit 21-like	1361959	1363418	-
1375746	1377783	+	Similar to methyltransferase-like protein 13	Similar to methyltransferase-like protein 13	1363435	1365489	+
1379384	1387440	+	Similar to calmodulin-binding transcription activator 3-like isoform X1	Similar to calmodulin-binding transcription activator 3-like isoform X1	1367360	1375234	+
1387896	1399728	-	Similar to kinesin-like protein KIN-12C	Similar to kinesin-like protein KIN-12C	1375791	1387524	-
1406092	1407285	-	Similar to GUB_WAK_bind domain-containing protein/WAK_assoc domain-containing protein	Similar to GUB_WAK_bind domain-containing protein/WAK_assoc domain-containing protein	1393895	1395089	-
1411138	1412063	-	Similar to 1-Cys peroxiredoxin	Similar to 1-Cys peroxiredoxin	1398969	1399894	-
				Similar to At3g59020: Importin beta-like SAD2 homolog (Arabidopsis thaliana)	1402495	1409798	+
				Similar to ARF1: ADP-ribosylation factor 1 (Salix bakko)	1410072	1411352	-
