# Supplementary material for: Resistance to Sharka in Apricot: Comparison of Phase-Reconstructed Resistant and Susceptible Haplotypes of ‘Lito’ Chromosome 1 and Analysis of Candidate Genes
Source: Front Plant Sci. 2019 Dec 4;10:1576. doi: 10.3389/fpls.2019.01576 (PMC6905379; doi:10.3389/fpls.2019.01576)
Supplement: Supplementary file 1 [file DataSheet_1.zip › Table 5.XLSX]

## Sheet: Legend
Supplementary Table 5	List of SNP in the region 1131617 - 1399894 bp pf the 'Lito' chromosome 1.
Gene ID	Gene identity according to the acronyms of Table 1
'Stella' (R homo)	'Stella', apricot cultivar considered resistant to PPV and homozygous at the PPVres according to Zuriaga et al 2018
'Canino' (S homo)	'Canino', apricot cultivar considered susceptible to PPV and homozygous at the PPVres according to Zuriaga et al 2018
'Goldrich' (R hetero)	'Goldrich', paricot cultivar considered resistant to PPV and heterozygous at the PPVres according to Zuriaga et al 2018

## Sheet: List of SNP
Gene ID	Gene component	SNP position (bp) in 'Lito' chr R	SNP position (bp) in 'Lito' chr S	Lito' alleles (R allele is written first)	Stella' (R homo) alleles	Canino' (S homo) alleles	Goldrich (R hetero) alleles
Pa2	Exon	1141013	1145972	AA	AA	AG	AA
Pa2	Exon	1141708	1146667	AG	AA	GG	AG
Pa2	Intron	1142960	1147919	TT	TT	AA	l.c.
Pa2	Intron	1142965	1147924	TT	TT	GG	l.c.
Pa2	Intron	1143004	1147963	AG	AA	AG	l.c.
Pa2	Intron	1143052	1148011	AA	TT	AA	l.c.
Pa2	Exon	1144453	1149412	AA	AA	AA	AG
Pa4	Exon	1148142	1153088	TT	TT	TA	TT
Pa4	Exon	1149369	1154315	AG	AA	AG	AA
Pa4	5'-UTR	1149382	1154328	CT	CC	TT	CT
Pa5	Exon	1150228	1155188	GG	GG	AA	GG
Pa5	Exon	1152312	1157272	AA	AA	GG	AA
Intergenic	-	1160908	1165864	AA	AA	AG	AA
Pa9	5'-UTR	1163133	1168095	AG	AA	GG	AG
Pa9	Exon	1164364	1169325	GG	GG	GA	GG
Pa9	3'-UTR	1166610	1171571	GA	GG	GA	GA
Pa10	3'-UTR	1169745	1174693	TA	TT	TA	TA
Pa11	Exon	1170540	1176007	CC	CC	TT	CC
Pa11	Exon	1170604	1176070	CC	CC	AA	CC
Pa11	Exon	1170652	1176118	TT	TT	CC	TT
Pa11	Exon	1170765	1176231	CC	CC	TC	CC
Pa11	Intron	1170825	1176291	AA	AA	GA	AA
Pa11	Intron	1170953	1176419	AA	AA	TA	AA
Pa13	Exon	1185118	1190599	GG	GG	AG	GG
Pa13	Exon	1185296	1190777	CC	CC	CA	CC
Pa15	Exon	1189083	1194565	TT	TT	CT	TT
Intergenic	-	1219905	1225823	AA	AA	AA	AG
Pa20	Intron	1223009	1228935	GG	GG	GG	GA
Intergenic	-	1224638	1230595	AA	GG	AA	MAF<0.25
Pa23	Exon	1246471	1252519	AG	AA	GG	AG
Pa23	Exon	1246483	1252531	AA	GG	AA	GA
Pa23	Intron	1247195	1253243	TT	TT	CT	TT
Pa23	Exon	1246535	1252583	CC	CC	CA	CC
Pa23	3'-UTR	1248862	1254910	TT	TT	TG	TT
Pa24	Exon	1256974	1263022	CC	CC	l.c.	CT
Intergenic	-	1259329	1265397	CC	CC	AA	MAF<0.25
Intergenic	-	1259337	1265405	CC	CC	TT	CC
Intergenic	-	1259384	1265452	GA	GG	GG	GA
Intergenic	-	1259404	1265472	AA	AA	CC	AC
Intergenic	-	1259458	1265526	GG	GG	AA	GA
Pa25	Exon	1262369	1275441	AA	AA	AT	AT
Pa25	Exon	1263357	1276429	TC	TT	TC	TC
Pa25	3'-UTR	1263374	1276446	GG	AA	GA	AA
Pa25	3'-UTR	1263437	1276509	TT	TT	TC	TT
Intergenic	-	1263652	1276724	CC	CC	TC	CC
Intergenic	-	1263699	1276771	CC	CC	TC	CC
Pa27	Exon	1275983	1289032	GG	GG	GA	GA
Pa27	Exon	1276027	1289076	TT	TT	TT	TC
Pa28	Exon	1281286	1294337	TT	TT	CT	TT
Pa29	3'-UTR	1284616	1297651	TT	TT	CT	CT
Pa29	3'-UTR	1284617	1297652	GA	GG	GA	GG
Pa29	3'-UTR	1284618	1297653	CA	CC	CA	CC
Pa29	Exon	1285313	1298348	AG	AA	AG	AA
Pa29	5'-UTR	1286223	1299286	CT	CC	CT	CC
Pa30	Exon	1294034	1305367	TC	TT	CC	MAF<0.25
Pa30	Intron	1294261	1305613	GT	GG	GT	GG
Pa30	Intron	1294284	1305636	AA	AA	AG	AG
Pa30	Intron	1294596	1305949	AG	AA	GG (l.c.)	AG
Pa30	Exon	1294642	1305995	TC	TT	CC	MAF<0.25
Pa30	Exon	1294690	1306043	CG	CC	GG	CG
Pa30	Exon	1294705	1306058	CG	CC	GG	CG
Pa30	Intron	1294745	1306098	GA	GG	AA (l.c.)	GA
Pa30	Exon	1294834	1306178	GG	GG	GA	MAF<0.25
Pa30	Exon	1294838	1306182	CT	CC	TT	MAF<0.25
Pa30	Exon	1294853	1306197	CT	CC	CT	CC
Pa30	Exon	1294881	1306225	CT	CC	CT	CC
Pa30	3'-UTR	1294922	1306266	CC	CC	CT	MAF<0.25
Pa30	3'-UTR	1294942	1306286	AA	AA	AT	AT
Pa30	3'-UTR	1294979	1306323	CC	CC	CT	CT
Pa30	3'-UTR	1295009	1306353	TT	TT	TC	TT
Pa31	3'-UTR	1295614	1306890	GT	GG	TT	MAF<0.25
Pa31	Exon	1295690	1306966	AA	AA	AT	AA
Pa31	Exon	1295696	1306972	TT	TT	TA	MAF<0.25
Pa31	Exon	1295700	1306976	GC	GG	TC	GG
Pa31	Exon	1295984	1307251	CG	CC	GG	MAF<0.25
Pa31	Exon	1296026	1307293	CC	CC	CT	CT
Pa31	Exon	1296044	1307311	AA	AA	AC	AC
Pa31	Exon	1296050	1307317	GG	GG	GT	GT
Pa31	Exon	1296058	1307325	GG	GG	GA	GA
Pa31	Exon	1296059	1307326	CT	CC	AT	CT
Pa31	Exon	1296061	1307328	GC	GG	CC	GC
Pa31	Exon	1296064	1307331	CC	CC	CT	CT
Pa31	Exon	1296422	1307673	CT	CC	CT	CC
Pa31	Exon	1296439	1307690	TG	TT	TG	TT
Pa31	Exon	1296444	1307695	GG	GG	GA	GA
Pa31	Exon	1296487	1307738	CC	CC	CT	CT
Pa31	Exon	1296531	1307782	CT	CC	CT	CC
Pa31	Exon	1296585	1307836	AG	AA	AG	AG
Pa31	Exon	1296643	1307894	CA	CC	AA	CA
Pa31	Exon	1296663	1307914	TA	TT	TA	TA
Pa31	Exon	1296664	1307915	AA	AA	AT	AT
Pa31	Exon	1296665	1307916	AG	AA	AG	AG
Pa31	Exon	1296683	1307934	AG	AA	AG	AG
Pa31	Exon	1296920	1308173	GG	GG	GA	GA
Pa31	Exon	1296951	1308204	TT	TT	TG	TG
Pa31	Exon	1297165	1308421	CC	CC	CT	MAF<0.25
Pa31	Exon	1297210	1308466	CC	CC	CT	MAF<0.25
Pa31	Exon	1297226	1308482	AG	AA	GG	MAF<0.25
Pa31	Exon	1297228	1308484	GG	GG	GA	GA
Pa31	Exon	1297240	1308496	CC	CC	CT	MAF<0.25
Pa31	Exon	1297243	1308499	CC	CC	CG	MAF<0.25
Pa31	Exon	1297244	1308500	GA	GG	GA	GG
Pa31	Exon	1297422	1308678	AA	AA	AG (l.c.)	AG
Pa32	Exon	1306912	1314684	CT	CC	CT	CC
Pa33	Exon	1309733	1317430	GG	GG	GG	GA
Pa33	Exon	1309774	1317471	TC	TT	CC	TC
Pa33	Exon	1309807	1317504	AA	AA	AA	AG
Pa33	Exon	1310122	1317815	AA	AA	AT	AA
Pa33	Exon	1310242	1317935	TC	TT	CC (l.c.)	TC
Pa36	5'-UTR	1331730	1347177	GG	GG	GT	GG
Pa36	5'-UTR	1331735	1347182	AA	AA	AT	AA
Pa36	5'-UTR	1331974	1347423	TT	TT	TA	TT
Pa38	Exon	1336009	1351459	CC	CC	CT	CC
Pa38	Exon	1339886	1355336	AA	AA	AG	AA
Intergenic	-	1353783	1365935	TT	TT	CC	TT
Intergenic	-	1353843	1365995	TT	TT	CC	MAF<0.25
Intergenic	-	1353884	1366036	AA	AA	AA	AT
Pa43	3'-UTR	1362254	1374563	AG	AA	AG	AA
Pa43	3'-UTR	1362352	1374660	TT	TT	TT	TA
Pa43	3'-UTR	1362398	1374706	AA	AA	AT	AA
Pa43	Exon	1362802	1375110	AA	AA	GG	AA
Pa43	Exon	1362848	1375156	CC	CC	CC	CT
Pa43	Exon	1362904	1375212	AG	AA	AG	AA
Pa43	5'-UTR	1363273	1375569	TA	TT	AA	TA
Pa45	Exon	1373285	1385490	GG	GG	Failed	GA
Pa45	Exon	1373673	1385878	GG	GG	GG	GA
Pa45	3'-UTR	1375165	1387370	TT	TT	TT	TC
Pa46	Exon	1376263	1388466	TT	TT	Failed	TC
